# Supplementary material for: Understanding the Preclinical Efficacy of Antibody–Drug Conjugates
Source: Int J Mol Sci. 2024 Nov 29;25(23):12875. doi: 10.3390/ijms252312875 (PMC11641021; doi:10.3390/ijms252312875)
Supplement: Supplementary file 1 [file ijms-25-12875-s001.zip]

Archive with 1 entries (1 files):
- ijms-3339081-supplementary.png
